# Supplementary material for: Exploring the Mutated Kinases for Chemoenzymatic Synthesis of N4-Modified Cytidine Monophosphates
Source: Molecules. 2024 Aug 9;29(16):3767. doi: 10.3390/molecules29163767 (PMC11357392; doi:10.3390/molecules29163767)
Supplement: Supplementary file 1 [file molecules-29-03767-s001.zip]

Archive with 1 entries (1 files):
- molecules-3128395-supplementary.pdf
